# Supplementary material for: Modulation of Heat Shock Protein Expression in Alveolar Adenocarcinoma Cells through Gold Nanoparticles and Cisplatin Treatment
Source: Pharmaceutics. 2024 Mar 11;16(3):380. doi: 10.3390/pharmaceutics16030380 (PMC10974746; doi:10.3390/pharmaceutics16030380)
Supplement: Supplementary file 1 [file pharmaceutics-16-00380-s001.zip]

Archive with 1 entries (1 files):
- pharmaceutics-2889479-supplementary.pdf
